# Supplementary material for: Influence of Block Ratio on Thermal, Optical, and Photovoltaic Properties of Poly(3-hexylthiophene)-b-poly(3-butylthiophene)-b-poly(3-octylthiophene)
Source: Molecules. 2022 Dec 2;27(23):8469. doi: 10.3390/molecules27238469 (PMC9736563; doi:10.3390/molecules27238469)
Supplement: Supplementary file 1 [file molecules-27-08469-s001.zip]

Archive with 1 entries (1 files):
- molecules-2062760-supplementary.pdf
